# Supplementary material for: Single-Nucleotide Polymorphism in Genes Encoding G Protein Subunits GNB3 and GNAQ Increase the Risk of Cardiovascular Morbidity among Patients Undergoing Renal Replacement Therapy
Source: Int J Mol Sci. 2023 Oct 17;24(20):15260. doi: 10.3390/ijms242015260 (PMC10607787; doi:10.3390/ijms242015260)
Supplement: Supplementary file 1 [file ijms-24-15260-s001.zip]

Archive with 1 entries (1 files):
- ijms-2637277-supplementary.pdf
